# Supplementary material for: Cellular Receptor Tyrosine Kinase Signaling Plays Important Roles in SARS-CoV-2 Infection
Source: Pathogens. 2025 Mar 31;14(4):333. doi: 10.3390/pathogens14040333 (PMC12030552; doi:10.3390/pathogens14040333)
Supplement: Supplementary file 1 [file pathogens-14-00333-s001.zip]

Archive with 1 entries (1 files):
- pathogens-3536713-supplementary.pdf
